# Supplementary material for: Risk Analysis and Technology Assessment of Emerging (Gd,Ce)2O2S Multifunctional Nanoparticles: An Attempt for Early Safer-by-Design Approach
Source: Nanomaterials (Basel). 2022 Jan 27;12(3):422. doi: 10.3390/nano12030422 (PMC8840297; doi:10.3390/nano12030422)
Supplement: Supplementary file 1 [file nanomaterials-12-00422-s001.zip]

Archive with 1 entries (1 files):
- nanomaterials-1529652-supplementary.pdf
